# Supplementary material for: Bambusananus cuihuashanensis, a new bamboo-feeding leafhopper species of Athysanini (Hemiptera, Cicadellidae, Deltocephalinae) from Shaanxi, China
Source: Zookeys. 2013 Oct 8;(341):107–13. doi: 10.3897/zookeys.341.5930 (PMC3800811; doi:10.3897/zookeys.341.5930)
Supplement: XML Treatment for Bambusananus cuihuashanensis [file zookeys.341.5930-treatment1.xml]

<!DOCTYPE tp:taxon-treatment
  PUBLIC "-//TaxonX//DTD Taxonomic Treatment Publishing DTD v0 20100105//EN" "tax-treatment-NSO.dtd">
<tp:taxon-treatment xmlns:tp="http://www.plazi.org/taxpub"><tp:treatment-meta><mixed-citation publication-type="journal"><person-group><name><surname>Yang</surname><given-names>Lin</given-names></name><name><surname>Chen</surname><given-names>Xiang-Sheng</given-names></name></person-group><article-title><italic>Bambusananus cuihuashanensis</italic>, a new bamboo-feeding leafhopper species of Athysanini (Hemiptera, Cicadellidae, Deltocephalinae) from Shaanxi, China</article-title><source>Zookeys</source><day>8</day><month>10</month><year>2013</year><volume>2013</volume><issue>341</issue><fpage>107</fpage><lpage>113</lpage><pub-id pub-id-type="doi">10.3897/zookeys.341.5930</pub-id></mixed-citation></tp:treatment-meta><tp:nomenclature><tp:taxon-name>
                        <tp:taxon-name-part taxon-name-part-type="genus">Bambusananus</tp:taxon-name-part>
                        <tp:taxon-name-part taxon-name-part-type="species">cuihuashanensis</tp:taxon-name-part>
                        <object-id xmlns:xlink="http://www.w3.org/1999/xlink" xlink:type="simple">http://zoobank.org/4B853422-EEC6-41EB-AD6B-B1570C4E92E2</object-id>
                        <object-id xmlns:xlink="http://www.w3.org/1999/xlink" xlink:type="simple">http://species-id.net/wiki/Bambusananus_cuihuashanensis</object-id>
                    </tp:taxon-name><tp:taxon-status xmlns:xlink="http://www.w3.org/1999/xlink" xlink:type="simple">sp. n.</tp:taxon-status><xref ref-type="fig" rid="F1">Figs 1–11</xref></tp:nomenclature><tp:treatment-sec sec-type="Type material"><title>Type material.</title><p>Holotype: ♂, <bold>China:</bold> Shaanxi, Xi’an, Cuihuashan (<named-content xmlns:xlink="http://www.w3.org/1999/xlink" content-type="dwc:verbatimCoordinates" xlink:type="simple">108°57'E, 34°10'N</named-content>), on bamboo, 37 Aug. 2008, J.-D. Li; paratypes: 2 ♂♂, 4 ♀♀, same data as holotype.</p></tp:treatment-sec><tp:treatment-sec sec-type="Etymology"><title>Etymology.</title><p>The new species is named after its locality, Cuihuashan, Shaanxi Province, China.</p></tp:treatment-sec><tp:treatment-sec sec-type="Measurements"><title>Measurements.</title><p>Body length (from apex of vertex to tip of forewings): male 4.75–4.85 mm (N = 2); female 5.75–5.90 mm (N = 4); forewing length: male 3.95–4.05 mm (N = 2); female 5.00–5.15 mm (N = 4).</p></tp:treatment-sec><tp:treatment-sec sec-type="Coloration"><title>Coloration.</title><p>Crown (<xref ref-type="fig" rid="F1">Fig. 1</xref>) pale yellowish white, two markings behind ocelli blackish brown. Eyes (<xref ref-type="fig" rid="F1">Fig. 1</xref>) blackish brown, ocelli yellowish white. Frontoclypeus (<xref ref-type="fig" rid="F1">Fig. 5</xref>) pale yellowish white, with lower area dark brown and a large kidney-shaped black marking at upper area; anteclypeus, lorums, genae with upper areas dark brown. Antennae (<xref ref-type="fig" rid="F1">Fig. 5</xref>) pale yellowish brown. Pronotum (<xref ref-type="fig" rid="F1">Figs 1</xref>, <xref ref-type="fig" rid="F1">3</xref>) pale yellowish brown, anterior areas with two dark brown markings, posterior areas with four blackish brown markings. Scutellum (<xref ref-type="fig" rid="F1">Figs 1</xref>, <xref ref-type="fig" rid="F1">3</xref>) pale yellowish brown, with two brown markings  basally. Forewing (<xref ref-type="fig" rid="F1">Figs 1</xref>, <xref ref-type="fig" rid="F1">2</xref>) pale yellowish white to yellowish brown, veins yellowish white, with irregular blackish brown markings at median and posterior region. Thorax dark brown ventrally; legs brown to dark brown, except base of tarsus yellowish brown. Abdomen dark brown dorsally and ventrally, lateral margins of each segment pale  yellowish white.</p><fig id="F1" position="float" orientation="portrait"><label>Figures 1–11.</label><caption><p><italic><tp:taxon-name>Bambusananus cuihuashanensis</tp:taxon-name></italic> sp. n. <bold>1</bold> Male habitus, dorsal view <bold>2</bold> Male habitus, lateral view <bold>3</bold> Head and thorax, dorsal view <bold>4</bold> Head and thorax, lateral view <bold>5</bold> Head and thorax, ventral view <bold>6</bold> Male pygofer, lateral view <bold>7</bold> Genital valve and left subgenital plate, ventral view <bold>8</bold> Left style, dorsal view <bold>9</bold> Connective, dorsal view <bold>10</bold> Aedeagus, ventral view <bold>11</bold> Aedeagus, lateral view.</p></caption><graphic xmlns:xlink="http://www.w3.org/1999/xlink" xlink:href="ZooKeys-341-107-g001.jpg" position="float" orientation="portrait" xlink:type="simple"/></fig></tp:treatment-sec><tp:treatment-sec sec-type="Head and thorax"><title>Head and thorax.</title><p>External features as in generic description. Crown shorter medially than width between eyes (0.54:1). Pronotum longer medially than crown (2.10:1). Scutellum shorter medially than pronotum (0.89:1). Forewing longer medially than width at widest part (3.38:1).</p></tp:treatment-sec><tp:treatment-sec sec-type="Male genitalia"><title>Male genitalia.</title><p>Male pygofer (<xref ref-type="fig" rid="F1">Fig. 6</xref>) with basal half nearly quadrate, then narrowing to apex, dorsal margin slightly sinuate, ventral margin broadly curved, smooth, apical margin acute and rounded, with several macrosetae at apical area; ventral process slender and long, slightly widening at middle, narrowing apically, arising from inner side of ventral margin, produced dorsad, then abruptly strongly curved ventrally. Genital valve (<xref ref-type="fig" rid="F1">Fig. 7</xref>) triangular, basal width slightly longer than median length (1.06:1). Subgenital plate (<xref ref-type="fig" rid="F1">Fig. 7</xref>) moderately narrow, triangular, inner margin nearly straight, outer margin slightly concave, narrowing apically, apex acute and rounded, with row of macrosetae laterally. Style (<xref ref-type="fig" rid="F1">Fig. 8</xref>) broad at base, abruptly narrowing subapically and curved hook-like. Aedeagus (<xref ref-type="fig" rid="F1">Figs 10</xref>, <xref ref-type="fig" rid="F1">11</xref>) with shaft broad at middle, narrowing basally and apically, gonopore at apex, paired appendages slender and long, apex acute, arising from apical one-fourth, directed basally, then laterally. Connective (<xref ref-type="fig" rid="F1">Fig. 9</xref>) Y-shaped, stem robust and arms well developed, stem slightly shorter than arm (0.79:1).</p></tp:treatment-sec><tp:treatment-sec sec-type="Host plant"><title>Host plant.</title><p>Bamboo.</p><!--PageBreak--><!--PageBreak--></tp:treatment-sec><tp:treatment-sec sec-type="Distribution"><title>Distribution.</title><p>China (Shaanxi) (<xref ref-type="fig" rid="F2">Fig. 12</xref>).</p><fig id="F2" position="float" orientation="portrait"><label>Figure 12.</label><caption><p>Geographic distribution of <italic><tp:taxon-name>Bambusananus</tp:taxon-name></italic> species: <italic><tp:taxon-name>Bambusananus bipunctatus</tp:taxon-name></italic> (Li) (■) <italic><tp:taxon-name>Bambusananus cuihuashanensis</tp:taxon-name></italic> sp. n.(▼) <italic><tp:taxon-name>Bambusananus furcatus</tp:taxon-name></italic> Li &amp; Xing (▲) <italic><tp:taxon-name>Bambusananus lii</tp:taxon-name></italic> (McKamey &amp; Hicks) (●) <italic><tp:taxon-name>Bambusananus maculipennis</tp:taxon-name></italic> (Li &amp; Wang) (△) <italic><tp:taxon-name>Bambusananus yangae</tp:taxon-name></italic> Xing &amp; Chen (◆).</p></caption><graphic xmlns:xlink="http://www.w3.org/1999/xlink" xlink:href="ZooKeys-341-107-g002.jpg" position="float" orientation="portrait" xlink:type="simple"/></fig></tp:treatment-sec><tp:treatment-sec sec-type="Remarks"><title>Remarks.</title><p>This new species is similar to <italic><tp:taxon-name>Bambusananus bipunctatus</tp:taxon-name></italic> (Li, 1999) in general appearance, but can be distinguished by: pygofer in lateral view with ventral margin broadly smoothly rounded, without notch at base of ventral process (with notch in <italic><tp:taxon-name>Bambusananus bipunctatus</tp:taxon-name></italic>); connective with stem slightly shorter than arms (longer in <italic><tp:taxon-name>Bambusananus bipunctatus</tp:taxon-name></italic>); aedeagal shaft with appendages longer, in lateral view with apex reaching to middle of aedeagus (in <italic><tp:taxon-name>Bambusananus bipunctatus</tp:taxon-name></italic>, appendages shorter and apex only reaching to apical one-fifth of aedeagus). This new species is also similar to <italic><tp:taxon-name>Bambusananus lii</tp:taxon-name></italic> (McKamey &amp; Hicks, 2007), but can be distinguished by: upper area of frontoclypeus with a large kidney-shaped black marking (lacking in <italic><tp:taxon-name>Bambusananus lii</tp:taxon-name></italic>); ventral margin of pygoger without any lobe (with a lobe near middle in <italic><tp:taxon-name>Bambusananus lii</tp:taxon-name></italic>); appendages of aedeagal shaft mostly straight basally, apex directed laterally (elbow-like and curved basally, apex directed caudad in <italic><tp:taxon-name>Bambusananus lii</tp:taxon-name></italic>); ventral margin of aedeagus without any teeth (with a row of teeth at middle in <italic><tp:taxon-name>Bambusananus lii</tp:taxon-name></italic>).</p></tp:treatment-sec></tp:taxon-treatment>
